# Supplementary material for: Foliar Fungal Endophyte Communities of Scottish Plantation Pines
Source: J Fungi (Basel). 2025 Feb 14;11(2):148. doi: 10.3390/jof11020148 (PMC11856089; doi:10.3390/jof11020148)
Supplement: Supplementary file 1 [file jof-11-00148-s001.zip]

Archive with 2 entries (2 files):
- jof-3392461-supplementary.pdf
- Supplementary Material Tables.pdf
